# Supplementary material for: Estimating the Relative Contribution of Environmental and Genetic Risk Factors to Different Aging Traits by Combining Correlated Variables into Weighted Risk Scores
Source: Int J Environ Res Public Health. 2022 Dec 13;19(24):16746. doi: 10.3390/ijerph192416746 (PMC9779342; doi:10.3390/ijerph192416746)
Supplement: Supplementary file 1 [file ijerph-19-16746-s001.zip]

Archive with 1 entries (1 files):
- ijerph-2054533-supplementary.pdf
